# Supplementary material for: Por Secretion System-Dependent Secretion and Glycosylation of Porphyromonas gingivalis Hemin-Binding Protein 35
Source: PLoS One. 2011 Jun 22;6(6):e21372. doi: 10.1371/journal.pone.0021372 (PMC3120885; doi:10.1371/journal.pone.0021372)
Supplement: Table S2 — Strains used in this study [37]–[39]. (XLS) [file pone.0021372.s002.xls]

## Sheet: Sheet1
Table S2. Bacterial strains used in this study.
P. gingivalis strains	Description	Reference or source
33277	Wild type	ATCC
KDP107	porR::Emr	15
KDP117	porT ::Emr	22
KDP129	kgp::Cmr	37
KDP133	rgpA::Emr rgpB::Tcr	37
KDP136	kgp::Cmr rgpA::Emr rgpB::Tcr	37
KDP166	Dhbp35::Emr	10
KDP200	PGN_0242::Emr	This study
KDP201	PGN_0663::Emr	This study
KDP202	vimA::Tetr	This study
KDP203	waaL::Emr	This study
KDP204	wzy::Emr	This study
KDP354	porP::Emr	25
KDP355	porK::Emr	25
KDP356	porL ::Emr	25
KDP357	porM::Emr	25
KDP358	porN::Emr	25
KDP359	porW::Emr	25
KDP360	porU::Emr	25
KDP361	porV::Emr	This study
KDP362	porQ::Emr	25
KDP365	sov::Emr	25
KDP400	gtfB::Emr	21
Prfa1	rfa::Emr	19
WT/GFP-CTD[ HBP35(N260-P344)]	33277/pKD835, Tcr	This study
WT/GFP-CTD[HBP35(N265-P344)]	33277/pKD836, Tcr	This study
WT/GFP-CTD[HBP35(P286-P344)]	33277/pKD837, Tcr	This study
WT/GFP-CTD[HBP35(Y303-P344)]	33277/pKD838, Tcr	This study
WT/GFP-CTD[HBP35(G313-P344)]	33277/pKD839, Tcr	This study
WT/GFP-CTD[HBP35(N318-P344)]	33277/pKD840, Tcr	This study
WT/GFP-CTD[HBP35(P323-P344)]	33277/pKD841, Tcr	This study
WT/GFP-CTD[HBP35(V327-P344)]	33277/pKD842, Tcr	This study
WT/GFP-CTD[HBP35(R329-P344)]	33277/pKD843, Tcr	This study
WT/GFP-CTD[HBP35(G334-P344)]	33277/pKD844, Tcr	This study
WT/GFP-CTD[HBP35(K340 -P344)]	33277/pKD845, Tcr	This study
WT/GFP	33277/pKD846, Tcr	This study
WT/GFP-CTD[CPG70]	33277/pKD859,Tcr	This study
WT/GFP-CTD[PAD]	33277/pKD860,Tcr	This study
WT/GFP-CTD[P27]	33277/pKD861,Tcr	This study
WT/GFP-CTD[RgpB]	33277/pKD862,Tcr	This study
WT/GFP-CTD[HBP35(K340A)]	33277/pKD863,Tcr	This study
WT/GFP-CTD[CPG70(K817A)]	33277/pKD864,Tcr	This study
WT/GFP-CTD[PAD(K553A)]	33277/pKD865,Tcr	This study
porT/GFP-CTD[ HBP35(N260-P344)]	KDP117/pKD835, Emr Tcr	This study
porT/GFP-CTD[HBP35(N265-P344)]	KDP117/pKD836, Emr Tcr	This study
porT/GFP-CTD[HBP35(P286-P344)]	KDP117/pKD837, Emr Tcr	This study
porT/GFP-CTD[HBP35(Y303-P344)]	KDP117/pKD838, Emr Tcr	This study
porT/GFP-CTD[HBP35(G313-P344)]	KDP117/pKD839, Emr Tcr	This study
porT/GFP-CTD[HBP35(N318-P344)]	KDP117/pKD840, Emr Tcr	This study
porT/GFP-CTD[HBP35(P323-P344)]	KDP117/pKD841, Emr Tcr	This study
porT/GFP-CTD[HBP35(V327-P344)]	KDP117/pKD842, Emr Tcr	This study
porT/GFP-CTD[HBP35(R329-P344)]	KDP117/pKD843, Emr Tcr	This study
porT/GFP-CTD[HBP35(G334-P344)]	KDP117/pKD844, Emr Tcr	This study
porT/GFP-CTD[CPG70]	KDP117/pKD859, Emr Tcr	This study
porT/GFP-CTD[PAD]	KDP117/pKD860, Emr Tcr	This study
porT/GFP-CTD[P27]	KDP117/pKD861, Emr Tcr	This study
porT/GFP-CTD[RgpB]	KDP117/pKD862, Emr Tcr	This study
Dhbp35/HBP35+	KDP166/pKD850, Emr Tcr	This study
Dhbp35/HBP35[M1A]	KDP166/pKD851, Emr Tcr	This study
Dhbp35/HBP35[M135A]	KDP166/pKD852, Emr Tcr	This study
hbp35[K273A]	HBP35(K273A), Apr : derived from KDP166	This study
Dhbp35/HBP35[Y291A]	KDP166/pKD853, Emr Tcr	This study
Dhbp35/HBP35[G295A]	KDP166/pKD854, Emr Tcr	This study
Dhbp35/HBP35[K296A]	KDP166/pKD855, Emr Tcr	This study
Dhbp35/HBP35[G324A]	KDP166/pKD856, Emr Tcr	This study
Dhbp35/HBP35[Y326A]	KDP166/pKD857, Emr Tcr	This study
Dhbp35/HBP35[K340A]	KDP166/pKD858, Emr Tcr	This study
E. coli strains	Description	Source or reference
XL-1Blue	General purpose host strain for cloning	Stratagene
S17-1	RP-4-2-Tc::Mu aph::Tn7 recA, Smr	38
UM255	pro leu rpsL hsdM hsdR endI lacY katG2 katE12::Tn10 recA	39
