# Supplementary material for: Por Secretion System-Dependent Secretion and Glycosylation of Porphyromonas gingivalis Hemin-Binding Protein 35
Source: PLoS One. 2011 Jun 22;6(6):e21372. doi: 10.1371/journal.pone.0021372 (PMC3120885; doi:10.1371/journal.pone.0021372)
Supplement: Table S4 — Primers used in this study. (XLS) [file pone.0021372.s004.xls]

## Sheet: Sheet1
Table S4. Oligonucleotides used in this study.
Primer	Nucleotide sequences (5')	Description of underline
HBPsignalFw	GGTACCATATCAAGTATGACGAGTATGTGG	KpnI
HBPsignalBw	GAATTCACCTTTCATGTCAGCAGAGGTTTT	EcoRI
GFPuvFw	GAATTCATGAGTAAAGGAGAAGAACTTTTC	EcoRI
GFPuvBw	CTGCAGTTTGTAGAGCTCATCCATGCCATG	PstI
HBP260Fw	CTGCAGAACCATTCTATTATCAATGCCGGG	PstI
HBP265Fw	CTGCAGAATGCCGGGCAAGAAAGTCTTGAT	PstI
HBP286Fw	CTGCAGCCCTCTGTCAAAGCATATGTTCAG	PstI
HBP303Fw	CTGCAGTATTCCAAGATGGAAGTATTCAAT	PstI
HBP313Fw	CTGCAGGGTCAACTTGTCAAAAATGAATCC	PstI
HBP318Fw	CTGCAGAATGAATCCCTTGTCCCCGGTGTC	PstI
HBP323Fw	CTGCAGCCCGGTGTCTATGTTGTCCGTATA	PstI
HBP327Fw	CTGCAGGTTGTCCGTATAACGGCAAACGGT	PstI
HBP329Fw	CTGCAGCGTATAACGGCAAACGGTGTAATG	PstI
HBP334Fw	CTGCAGGGTGTAATGCATTTCCTTAAAGTC	PstI
HBP340Fw	CTGCAGAAAGTCTTAGTTCCTTGATTTATT	PstI
HBPStopFw	CTGCAGTGATTTATTGAGCTAAGAT	PstI
HBPTerBw	GCGGCCGCCTCAAATAGGCTATGAACATGGAT	NotI
M1AFw	CTAACAAAAAAGATAAACGAACGCAAAAAGATTATTACTCTCTGC	Ala mutation
M1ABw	GCAGAGAGTAATAATCTTTTTGCGTTCGTTTATCTTTTTTGTTAG	Ala mutation
M135AFw	GCAATTAAAAATAAGATTGCAAAAGGTTTTGGTGATGG	Ala mutation
M135ABw	CCATCACCAAAACCTTTTGCAATCTTATTTTTAATTGC	Ala mutation
K273AFw	GCCGGGCAAGAAAGTCTTGATGCAGCAGAGCCTACAGCTAC	Ala mutation
K273ABw	GTAGCTGTAGGCTCTGCTGCATCAAGACTTTCTTGCCCGGC	Ala mutation
Y291AFw	GCTACCCCCTCTGTCAAAGCAGCAGTTCAGAATGGCAAAATTG	Ala mutation
Y291ABw	CAATTTTGCCATTCTGAACTGCTGCTTTGACAGAGGGGGTAGC	Ala mutation
G295AFw	GCATATGTTCAGAATGCAAAAATTGTTGTAGAGGAAGAGTATTC	Ala mutation
G295ABw	GAATACTCTTCCTCTACAACAATTTTTGCATTCTGAACATATGC	Ala mutation
K296AFw	GCATATGTTCAGAATGGCGCAATTGTTGTAGAGGAAGAGTATTCC	Ala mutation
K296ABw	GGAATACTCTTCCTCTACAACAATTGCGCCATTCTGAACATATGC	Ala mutation
G324AFw	CAAAAATGAATCCCTTGTCCCCGCAGTCTATGTTGTCCGTATAAC	Ala mutation
G324ABw	GTTATACGGACAACATAGACTGCGGGGACAAGGGATTCATTTTTG	Ala mutation
Y326AFw	GAATCCCTTGTCCCCGGTGTCGCAGTTGTCCGTATAACGGCAAAC	Ala mutation
Y326ABw	GTTTGCCGTTATACGGACAACTGCGACACCGGGGACAAGGGATTC	Ala mutation
K340AFw	GGTGTAATGTATTTCCTTGCAGTCTTGGTTCCTTGATTTATTGAG	Ala mutation
K340ABw	CTCAATAAATCAAGGAACCAAGACTGCAAGGAAATACATTACACC	Ala mutation
CPGFw	CTGCAGGATGACAGTGTCGAGGACATAGTG	PstI
CPGBw	GCGGCCGCTGCTTCACGAGCTTGCTATGAC	NotI
K817AFw	CGGAAAAATCCGCTCGTACGGAAGCAATCCATATCGGGTAATCCG	Ala mutation
K817ABw	CGGATTACCCGATATGGATTGCTTCCGTACGAGCGGATTTTTCCG	Ala mutation
PADFw	CTGCAGACCGGAGCTGCCAAAGCTCTTCGT	PstI
PADBw	GCGGCCGCAAACCAATGCTCAGATTTTGA	NotI
K553AFw	GGAAATGGAATCCGTGAGACAATGGCAATTCTCAAATAAGGGGCC	Ala mutation
K553ABw	GGCCCCTTATTTGAGAATTGCCATTGTCTCACGGATTCCATTTCC	Ala mutation
P27Fw	CTGCAGACCTTAAATTATAACATCTATGTC	PstI
P27Bw	GCGGCCGCTAGCCGAGATCGGCGAAGGAGC	NotI
RgpBFw	CTGCAGGATGTGAAAGTGGAAGGTACATCT	PstI
RgpBBw	GCGGCCGCAATTGCTGAGATGTTTTGACAT	NotI
PGN0023upFw	GCGGCCGCTGATACCGGCTTTGGCCGAAG	NotI
PGN0023upBw	TGGATCCTGTATTCTTATCGGGGTCTATG	BamHI
PGN0023dwFw	AGGATCCGTTCGTGCCGGATATTCATACC	BamHI
PGN0023dwBw	TGGTACCGAAGGAGGAAAATGATAGCCGA	KpnI
PGN0663upFw	GCGGCCGCAATAGCCTTGGATTATATTCGT	NotI
PGN0663upBw	GGATCCTCAATCACGTGCTCGAACTGCTCT	BamHI
PGN0663dwFw	GGATCCAACTGCACGACTATGGAGCCTCGT	BamHI
PGN0663dwBw	GGTACCCAACTGTATCAATGCGAAGATGGC	KpnI
PGN1242upFw	TGGTACCGATGATATGCGTGAAGCTCCTTC	KpnI
PGN1242upBw	GGATCCAAGGAACATTACCGCAAGGAAACC	BamHI
PGN1242dwFw	GGATCCAGAGAATTATGATCGTGCATTCTC	BamHI
PGN1242dwBw	TGACGCAAACAAATGACAATAGGATGGAAT
PGN1302upFw	GCGGCCGCCAGGAACATACTCGTTTGCGT	NotI
PGN1302upBw	TAGATCTCGGACGAACCGAACCGAAAACG	BglII
PGN1302dwFw	AAGATCTGCCGTTTCTCCGACTCGAAAGA	BglII
PGN1302dwBw	TGGTACCCTTTCATACCGACAGAGAGTCC	KpnI
